# Supplementary material for: An intronic single-nucleotide polymorphism (rs13217795) in FOXO3 is associated with asthma and allergic rhinitis: a case–case–control study
Source: BMC Med Genet. 2017 Nov 15;18:132. doi: 10.1186/s12881-017-0494-4 (PMC5688628; doi:10.1186/s12881-017-0494-4)
Supplement: Additional file 1: — Raw data. Demographic and genotype data for all participants. (XLS 56 kb) [file 12881_2017_494_MOESM1_ESM.xls]

## Sheet: Supporting Information
Identifier	Group	Age (years)	Gender	Genotype
1	Control	31–40	Male	CT
2	Control	21–30	Female	CT
4	Control	31–40	Male	CT
6	Control	31–40	Female	CC
7	Control	21–30	Female	TT
9	Control	41–50	Female	CT
10	Control	51–60	Female	CT
14	Control	31–40	Male	CT
15	Control	41–50	Male	CT
16	Control	61–70	Male	CT
17	Control	51–60	Male	CC
18	Control	11–20	Male	TT
19	Control	11–20	Male	CC
20	Control	21–30	Male	TT
21	Control	41–50	Female	CC
23	Control	61–70	Female	CC
26	Control	31–40	Male	CT
27	Control	31–40	Male	CT
29	Control	31–40	Male	CT
30	Control	61–70	Female	TT
31	Control	41–50	Female	TT
32	Control	21–30	Male	CC
33	Control	31–40	Male	TT
35	Control	31–40	Male	TT
36	Control	61–70	Male	CC
37	Control	31–40	Male	CT
38	Control	21–30	Female	TT
39	Control	21–30	Male	TT
40	Control	31–40	Male	CC
42	Control	41–50	Female	CT
43	Control	41–50	Male	CT
44	Control	21–30	Female	CT
45	Control	21–30	Female	CT
46	Control	31–40	Female	CT
47	Control	31–40	Male	CT
48	Control	51–60	Female	CT
49	Control	21–30	Female	CT
50	Control	61–70	Male	CT
51	Control	51–60	Female	CT
52	Control	51–60	Male	CC
53	Control	51–60	Male	CT
54	Control	51–60	Female	CT
55	Control	51–60	Male	CT
56	Control	21–30	Male	TT
58	Control	31–40	Male	CC
59	Control	21–30	Male	CT
60	Control	21–30	Male	CT
61	Control	21–30	Male	CT
64	Control	71–80	Male	CC
65	Control	41–50	Female	CT
66	Control	61–70	Female	CT
67	Control	41–50	Male	CT
68	Control	41–50	Female	TT
69	Control	11–20	Female	TT
70	Control	31–40	Male	TT
71	Control	21–30	Female	CT
72	Control	31–40	Male	CC
74	Control	11–20	Female	CT
75	Control	21–30	Female	CT
77	Control	41–50	Female	CT
78	Control	71–80	Male	CT
79	Control	31–40	Male	TT
80	Control	71–80	Male	CT
81	Control	21–30	Male	TT
83	Control	21–30	Female	CC
84	Control	11–20	Male	TT
85	Control	61–70	Male	CT
86	Control	31–40	Male	CT
87	Control	21–30	Female	CT
88	Control	21–30	Female	CC
89	Control	41–50	Female	CC
90	Control	31–40	Male	CT
91	Control	21–30	Male	CT
93	Control	31–40	Female	CT
94	Control	51–60	Female	CT
95	Control	21–30	Male	CT
96	Control	21–30	Female	CT
99	Control	21–30	Female	CT
100	Control	21–30	Male	CT
101	Control	21–30	Male	CC
104	Control	21–30	Male	CC
105	Control	21–30	Male	CC
106	Control	61–70	Male	CT
107	Control	41–50	Male	TT
108	Control	21–30	Female	CT
109	Control	31–40	Female	CT
111	Control	41–50	Female	TT
112	Control	51–60	Female	TT
113	Control	41–50	Female	CT
114	Control	31–40	Female	CT
115	Control	51–60	Female	TT
116	Control	41–50	Female	TT
117	Control	51–60	Female	CC
118	Control	41–50	Female	CT
1	Asthma	51–60	Female	CT
2	Asthma	41–50	Female	TT
3	Asthma	51–60	Male	TT
4	Asthma	11–20	Male	TT
5	Asthma	11–20	Female	CT
6	Asthma	61–70	Female	CT
7	Asthma	31–40	Male	CT
8	Asthma	51–60	Female	CT
9	Asthma	21–30	Male	CT
10	Asthma	21–30	Female	CC
12	Asthma	41–50	Female	CT
15	Asthma	51–60	Female	CT
16	Asthma	31–40	Female	CT
17	Asthma	31–40	Male	TT
19	Asthma	11–20	Female	CT
22	Asthma	61–70	Female	CT
26	Asthma	31–40	Male	TT
29	Asthma	71–80	Female	CT
30	Asthma	11–20	Female	TT
31	Asthma	31–40	Female	CT
32	Asthma	71–80	Female	TT
36	Asthma	31–40	Female	TT
37	Asthma	41–50	Male	CT
38	Asthma	51–60	Female	CT
40	Asthma	51–60	Female	CT
41	Asthma	41–50	Female	CT
42	Asthma	31–40	Female	CT
44	Asthma	31–40	Female	TT
45	Asthma	51–60	Female	CC
46	Asthma	21–30	Female	TT
47	Asthma	31–40	Female	CT
48	Asthma	41–50	Female	CT
49	Asthma	11–20	Female	CT
50	Asthma	11–20	Male	CT
51	Asthma	41–50	Female	CT
52	Asthma	21–30	Female	TT
53	Asthma	31–40	Male	TT
54	Asthma	51–60	Female	TT
55	Asthma	41–50	Female	CT
59	Asthma	51–60	Male	CT
61	Asthma	21–30	Male	TT
63	Asthma	61–70	Female	TT
64	Asthma	51–60	Female	TT
65	Asthma	11–20	Female	CT
66	Asthma	31–40	Female	CC
68	Asthma	51–60	Female	CT
69	Asthma	31–40	Female	CC
70	Asthma	31–40	Female	TT
71	Asthma	81–90	Male	TT
72	Asthma	51–60	Female	CT
73	Asthma	41–50	Male	TT
75	Asthma	21–30	Male	TT
76	Asthma	51–60	Female	CT
77	Asthma	61–70	Female	TT
78	Asthma	31–40	Female	TT
79	Asthma	21–30	Female	CT
81	Asthma	31–40	Female	CT
82	Asthma	21–30	Male	CT
83	Asthma	41–50	Female	TT
84	Asthma	11–20	Male	CT
85	Asthma	51–60	Female	TT
86	Asthma	51–60	Female	TT
87	Asthma	71–80	Female	TT
88	Asthma	11–20	Female	TT
89	Asthma	51–60	Female	TT
90	Asthma	41–50	Female	CT
91	Asthma	31–40	Female	CT
95	Asthma	41–50	Female	TT
99	Asthma	51–60	Female	CC
103	Asthma	61–70	Female	CT
105	Asthma	51–60	Female	CC
106	Asthma	61–70	Female	TT
107	Asthma	41–50	Female	CT
108	Asthma	71–80	Male	CT
109	Asthma	51–60	Female	CT
110	Asthma	31–40	Male	CT
111	Asthma	31–40	Female	CT
112	Asthma	51–60	Female	TT
113	Asthma	61–70	Male	CT
115	Asthma	41–50	Female	TT
116	Asthma	21–30	Male	TT
118	Asthma	51–60	Male	CC
119	Asthma	21–30	Female	CT
120	Asthma	41–50	Female	CT
121	Asthma	21–30	Male	CC
122	Asthma	21–30	Female	CT
123	Asthma	51–60	Female	TT
124	Asthma	61–70	Female	TT
125	Asthma	51–60	Female	TT
126	Asthma	61–70	Female	CT
127	Asthma	41–50	Female	CC
129	Asthma	21–30	Female	TT
130	Asthma	31–40	Female	TT
131	Asthma	51–60	Female	CT
132	Asthma	61–70	Female	CT
135	Asthma	51–60	Female	CC
136	Asthma	61–70	Female	CC
137	Asthma	31–40	Female	CT
138	Asthma	61–70	Female	CT
140	Asthma	61–70	Male	CC
141	Asthma	51–60	Female	TT
142	Asthma	31–40	Female	CT
143	Asthma	51–60	Female	TT
144	Asthma	11–20	Female	TT
146	Asthma	41–50	Male	CT
147	Asthma	51–60	Female	TT
148	Asthma	51–60	Male	CT
149	Asthma	61–70	Male	CT
150	Asthma	21–30	Female	TT
151	Asthma	41–50	Female	TT
152	Asthma	41–50	Female	CC
153	Asthma	71–80	Female	CT
154	Asthma	11–20	Male	TT
155	Asthma	41–50	Female	TT
156	Asthma	51–60	Female	CT
157	Asthma	51–60	Male	TT
158	Asthma	41–50	Male	CT
159	Asthma	21–30	Female	CT
160	Asthma	51–60	Female	CT
161	Asthma	51–60	Male	CT
162	Asthma	11–20	Male	TT
163	Asthma	61–70	Male	TT
164	Asthma	41–50	Male	CC
167	Asthma	31–40	Male	CT
1	Allergic rhinitis	21–30	Female	CT
2	Allergic rhinitis	41–50	Female	TT
3	Allergic rhinitis	21–30	Male	TT
4	Allergic rhinitis	21–30	Male	TT
5	Allergic rhinitis	51–60	Female	CT
6	Allergic rhinitis	11–20	Male	TT
7	Allergic rhinitis	21–30	Male	CT
8	Allergic rhinitis	21–30	Female	CT
9	Allergic rhinitis	21–30	Female	CC
10	Allergic rhinitis	31–40	Female	CT
11	Allergic rhinitis	31–40	Female	TT
12	Allergic rhinitis	51–60	Female	TT
13	Allergic rhinitis	21–30	Male	CT
14	Allergic rhinitis	41–50	Male	CT
15	Allergic rhinitis	51–60	Female	CC
16	Allergic rhinitis	11–20	Female	TT
17	Allergic rhinitis	21–30	Male	TT
18	Allergic rhinitis	41–50	Female	CT
19	Allergic rhinitis	31–40	Female	CT
20	Allergic rhinitis	11–20	Female	TT
21	Allergic rhinitis	31–40	Male	CT
22	Allergic rhinitis	31–40	Female	TT
23	Allergic rhinitis	51–60	Female	TT
24	Allergic rhinitis	51–60	Male	CT
25	Allergic rhinitis	11–20	Male	CT
26	Allergic rhinitis	41–50	Female	CT
27	Allergic rhinitis	41–50	Female	CT
28	Allergic rhinitis	41–50	Female	CT
29	Allergic rhinitis	31–40	Male	TT
30	Allergic rhinitis	31–40	Male	CT
31	Allergic rhinitis	31–40	Female	TT
32	Allergic rhinitis	11–20	Female	TT
33	Allergic rhinitis	31–40	Male	CT
34	Allergic rhinitis	21–30	Female	TT
35	Allergic rhinitis	11–20	Female	CT
36	Allergic rhinitis	11–20	Male	CT
37	Allergic rhinitis	41–50	Female	TT
38	Allergic rhinitis	21–30	Female	CC
41	Allergic rhinitis	11–20	Male	CC
42	Allergic rhinitis	31–40	Male	CT
43	Allergic rhinitis	41–50	Female	CT
45	Allergic rhinitis	11–20	Male	CT
46	Allergic rhinitis	11–20	Male	CT
47	Allergic rhinitis	51–60	Female	TT
48	Allergic rhinitis	11–20	Female	CT
51	Allergic rhinitis	11–20	Male	TT
52	Allergic rhinitis	21–30	Male	TT
53	Allergic rhinitis	21–30	Male	CT
54	Allergic rhinitis	21–30	Female	TT
55	Allergic rhinitis	61–70	Female	TT
56	Allergic rhinitis	31–40	Male	CC
57	Allergic rhinitis	11–20	Male	CT
58	Allergic rhinitis	11–20	Female	CT
59	Allergic rhinitis	41–50	Male	CT
60	Allergic rhinitis	31–40	Female	CT
61	Allergic rhinitis	41–50	Female	TT
62	Allergic rhinitis	11–20	Male	TT
63	Allergic rhinitis	11–20	Male	CT
64	Allergic rhinitis	51–60	Female	TT
67	Allergic rhinitis	11–20	Female	CC
68	Allergic rhinitis	31–40	Female	TT
69	Allergic rhinitis	21–30	Female	TT
70	Allergic rhinitis	21–30	Female	TT
71	Allergic rhinitis	31–40	Male	CC
72	Allergic rhinitis	21–30	Male	CT
73	Allergic rhinitis	21–30	Male	CT
74	Allergic rhinitis	41–50	Male	TT
75	Allergic rhinitis	31–40	Female	CT
76	Allergic rhinitis	21–30	Female	TT
77	Allergic rhinitis	21–30	Female	TT
78	Allergic rhinitis	21–30	Female	CT
79	Allergic rhinitis	31–40	Male	CT
80	Allergic rhinitis	21–30	Female	TT
81	Allergic rhinitis	51–60	Male	CT
82	Allergic rhinitis	31–40	Male	CC
83	Allergic rhinitis		Female	TT
84	Allergic rhinitis	11–20	Male	CC
85	Allergic rhinitis	21–30	Female	CT
86	Allergic rhinitis	31–40	Female	TT
87	Allergic rhinitis	21–30	Male	CT
88	Allergic rhinitis	41–50	Male	CT
89	Allergic rhinitis	31–40	Male	CT
90	Allergic rhinitis	31–40	Male	TT
91	Allergic rhinitis	21–30	Male	TT
92	Allergic rhinitis	31–40	Female	CC
93	Allergic rhinitis	51–60	Female	CC
94	Allergic rhinitis	41–50	Female	TT
95	Allergic rhinitis	21–30	Male	TT
96	Allergic rhinitis	41–50	Male	CC
97	Allergic rhinitis	11–20	Female	TT
99	Allergic rhinitis	11–20	Male	CT
100	Allergic rhinitis	11–20	Female	TT
101	Allergic rhinitis	31–40	Male	TT
102	Allergic rhinitis	11–20	Female	CT
103	Allergic rhinitis	21–30	Female	TT
104	Allergic rhinitis	11–20	Male	CC
105	Allergic rhinitis		Male	CT
106	Allergic rhinitis	41–50	Female	TT
110	Allergic rhinitis	21–30	Female	CT
111	Allergic rhinitis	11–20	Male	TT
112	Allergic rhinitis	11–20	Female	CC
113	Allergic rhinitis	11–20	Female	CT
114	Allergic rhinitis	31–40	Female	TT
115	Allergic rhinitis	41–50	Female	CC
116	Allergic rhinitis	21–30	Female	CT
120	Allergic rhinitis	31–40	Female	TT
122	Allergic rhinitis	41–50	Female	CT
123	Allergic rhinitis	31–40	Female	TT
124	Allergic rhinitis	21–30	Male	CT
125	Allergic rhinitis		Male	TT
